# Supplementary material for: The Financial Burden of Non-Communicable Chronic Diseases in Rural Nigeria: Wealth and Gender Heterogeneity in Health Care Utilization and Health Expenditures
Source: PLoS One. 2016 Nov 10;11(11):e0166121. doi: 10.1371/journal.pone.0166121 (PMC5104487; doi:10.1371/journal.pone.0166121)
Supplement: S1 File — Dataset containing variables used for analysis, in Stata format (version 13). (ZIP) [file pone.0166121.s001.zip]

Archive with 1 entries (1 files):
- minimal_dataset.dta
